# Supplementary material for: Profiling of the Helicobacter pylori redox switch HP1021 regulon using a multi-omics approach
Source: Nat Commun. 2023 Oct 23;14:6715. doi: 10.1038/s41467-023-42364-6 (PMC10593804; doi:10.1038/s41467-023-42364-6)
Supplement: Supplementary file 8 — Source Data [file 41467_2023_42364_MOESM8_ESM.xlsx]

## Sheet: Fig. 2e
	WT_5%O2			WT_21%O2			ΔHP1021_5%O2			ΔHP1021_21%O2			comHP1021_5%O2			comHP1021_21%O2
fold change	1	1	1	10.9592	8.33766	5.94291	19.883	14.1967	7.10796	18.338	28.5593	11.5813	0.73569	1.07327	0.84625	5.44285	5.10293	3.46202
	mean	SD	N	mean	SD	N	mean	SD	N	mean	SD	N	mean	SD	N	mean	SD	N
	1	0	3	8.41325	2.50899	3	13.7292	6.40036	3	19.4928	8.54772	3	0.88507	0.172106	3	4.66927	1.05923	3
	Two-tailed paired t test - P value 0.0361						Two-tailed paired t test - P value 0.3399						Two-tailed paired t test - P value 0.0255

## Sheet: Fig. 2f
	pcomB 5% O2			pcomB 21% O2			HP1230 5% O2			HP 1230 21% O2
fold enrichment	102.419	123.07	105.786	105.176	109.39	117.784	11.8762	9.09454	10.7779	9.03172	11.5915	10.0561
	mean	SD	N	mean	SD	N	mean	SD	N	mean	SD	N
	110.425	11.0797	3	110.783	6.4183	3	10.5829	1.40104	3	10.2265	1.28839	3
	Two-tailed paired t test - P value 0.9662						Two-tailed paired t test - P value 0.8398

## Sheet: Fig. 2h
	H. pylori N6

## Sheet: Fig. 2i
	WT_5%O2					WT_21%O2					ΔHP1021_5%O2					ΔHP1021_21%O2					comHP1021_5%O2					comHP1021_21%O2
cells with active DNA uptake [%]	11.86	23.0122	25.1786	28.1399	29.5547	42.95	30.2806	44.5344	40.1806	45.6621	94.87	93.2039	92.8184	96.8839	97.0223	98.9	91.8593	95.0935	98.5714	96.8023	32.84	32.838	40.8216	40.0415	38.3764	69.88	49.2885	50.5995	50.2463	51.0806
	mean	SD	N			mean	SD	N			mean	SD	N			mean	SD	N			mean	SD	N			mean	SD	N
	23.5491	7.01286	5			40.7216	6.18906	5			94.9597	1.97692	5				96.2453	2.88671	5		36.9835	3.88509	5				54.219	8.77937	5
	Two-tailed paired t test - P value 0.0130										Two-tailed paired t test - P value 0.2453										Two-tailed paired t test - P value 0.0276

## Sheet: Fig. 2j
	WT_5%O2			WT_21%O2			ΔHP1021_5%O2			ΔHP1021_21%O2			com_HP1021_5%O2			com_HP1021_21%O2
transformation rate [%]	0.12	1.58	0.52	0.83	2.78	1.44	18.9	12.09	16.6	21.95	10.33	18.14	1	1.05	0.38	1.52	3.94	0.94
	mean	SD	N			mean	SD	N			mean	SD	N			mean	SD	N
	0.74	0.754453	3	1.68333	0.997514	3	15.8633	3.46425	3	16.8067	5.92363	3	0.81	0.373229	3	2.13333	1.59127	3
	Two-tailed paired t test - P value 0.0219						Two-tailed paired t test - P value 0.5749						Two-tailed paired t test - P value 0.2332

## Sheet: Fig. 3c
	pgluP 5% O2			pgluP 21% O2			HP1230 5% O2			HP 1230 21% O2
fold enrichment	340.144	354.588	300.246	265.948	213.043	225.19	11.8762	9.09454	10.7779	9.03172	11.5915	10.0561
	mean	SD	N	mean	SD	N	mean	SD	N	mean	SD	N
	331.659	28.1471	3	234.727	27.7119	3	10.5829	1.40104	3	10.2265	1.28839	3
	Two-tailed paired t test - P value 0.0491						Two-tailed paired t test - P value 0.8398

## Sheet: Fig. 3d
	H. pylori N6															H. pylori 26695
	WT			ΔHP1021			COM/HP1021			ΔgluP			COM/gluP			WT			ΔHP1021			COM/HP1021
glucose consumption per cell [pg]	15.625	16.875	15.625	28.7879	31.0606	28.5714	15.625	15.625	15.625	0	0	0	8.57143	8.44156	8.55263	15.625	15.625	15.625	25	24.5283	25	14.7059	16.25	14.7059
	mean	SD	N	mean	SD	N	mean	SD	N	mean	SD	N	mean	SD	N	mean	SD	N	mean	SD	N	mean	SD	N
	16.0417	0.721688	3	29.4733	1.3789	3	15.625	0	3	0	0	3	8.52187	0.0701864	3	15.625	0	3	24.8428	0.272336	3	15.2206	0.891497	3
	ANOVA summary															ANOVA summary
	F	729.6														F	306.8
	P value	<0.0001														P value	<0.0001
	Tukey's multiple comparisons test			Adjusted P Value												Tukey's multiple comparisons test		Adjusted P Value
	WT vs. ΔHP1021			<0.0001												WT vs. ΔHP1021		<0.0001
	WT vs. COM/HP1021			0.9439												WT vs. COM/HP1021		0.6484
	WT vs. ΔgluP			<0.0001
	WT vs. COM/gluP			<0.0001

## Sheet: Fig. 3e
	WT			ΔHP1021			COM/HP1021
relative ATP production	1	1	1	0.776011	0.742986	0.725428	0.948964	1.11176	1.13729
	mean	SD	N	mean	SD	N	mean	SD	N
	1	0	3	0.748142	0.0256826	3	1.066	0.102159	3
	ANOVA summary
	F	22.82
	P value	0.0016
	Tukey's multiple comparisons test			Adjusted P Value
	WT vs. ΔHP1021			0.0055
	WT vs. COM/HP1021			0.4314

## Sheet: Fig. S2c
	WT_5%O2			WT_21%O2			ΔHP1021_5%O2			ΔHP1021_21%O2			comHP1021_5%O2			comHP1021_21%O2
fold change	1	1	1	4.64931	3.16414	2.96885	10.4215	2.88292	6.94464	6.04171	3.43965	4.9426	0.72133	1.15178	1.22829	3.3256	3.47935	3.9318
	mean	SD	N	mean	SD	N	mean	SD	N	mean	SD	N	mean	SD	N	mean	SD	N
	1	0	3	3.5941	0.919041	3	6.74968	3.77305	3	4.80799	1.30624	3	1.0338	0.273298	3	3.57892	0.315127	3
	Two-tailed paired t test - P value 0.0394						Two-tailed paired t test - P value 0.3063						Two-tailed paired t test - P value 0.0019

## Sheet: Fig. S2d
	pcomB 5% O2			pcomB 21% O2			HP1230 5% O2			HP 1230 21% O2
fold enrichment	172.446	183.546	149.95	82.7106	81.2897	76.6386	11.8762	9.09454	10.7779	9.03172	11.5915	10.0561
	mean	SD	N	mean	SD	N	mean	SD	N	mean	SD	N
	168.647	17.1175	3	80.213	3.17594	3	10.5829	1.40104	3	10.2265	1.28839	3
	Two-tailed paired t test - P value 0.0089						Two-tailed paired t test - P value 0.8398

[truncated: 10 more sheets: Fig. S2e, Fig. S7c, Fig. S7d, Fig. S7e, Fig. S9a, Fig. S9b, Fig. S11a, Fig. S11b, Fig. S11d, Fig. S11e]
